# Supplementary material for: Late-onset cblC deficiency around puberty: a retrospective study of the clinical characteristics, diagnosis, and treatment
Source: Orphanet J Rare Dis. 2022 Sep 2;17:330. doi: 10.1186/s13023-022-02471-x (PMC9438293; doi:10.1186/s13023-022-02471-x)
Supplement: Supplementary file 1 — Additional file 1. Detailed clinical information for each enrolled subject. [file 13023_2022_2471_MOESM1_ESM.xls]

## Sheet: Detailed data of every patient
Patient ID	Gender	Onset age (year)	Involved systems	Neuropsychiatric diseases	Cardiovascular diseases	Renal damage	Others	MMACHC variant 1	MMACHC variant 2
P1	F	10	Neural	seizures				c.482G>A	c.567dupT
P2	M	10	Neural	psychotic behavior disorders, spastic paralysis				c.482G>A	c.658_660delAAG
P3	M	10	Neural	metal regression, seizures,				c.482G>A	c.567dupT
P4	M	10	Neural	mental regression, seizures, psychotic behavior disorders, movement disorders				c.482G>A	c.637G>T
P5	F	10	Neural	movement disorders				c.482G>A	c.609G>A
P6	M	10	Neural	movement disorders				c.482G>A	c.658_660delAAG
P7	M	10	Cardiovescular		hypertnsion, cardiomyopathy			c.365A>T	c.609G>A
P8	M	10	Neural	psychotic behavior disorders, movement disorders,			anorexia	c.482G>A	c.658_660delAAG
P9	M	10	Neural	psychotic behavior disorder		proteinuria	anemia	c.80A>G	c.609G>A
P10	M	11	Neural	mental regression, lethargy				c.482G>A	c.658_660delAAG
P11	M	11	Neural	mental regression, seizures				c.482G>A	c.482G>A
P12	F	11	Neural	seizures, psychotic behavior disorders, movement disorders				c.482G>A	c.658_660delAAG
P13	M	11	Neural	psychotic behavior disorder				c.482G>A	c.482G>A
P14	M	11	Cardiovescular		pulmonary hypertension		anemia	c.482G>A	c.626dup
P15	F	11	Neural	mental regression, psychotic behavior disorders, movement disorders,			obesity	c.394C>T	c.609G>A
P16	M	12	Neural	mental regression, psychotic behavior disorders, movement disorders, spastic paralysis				c.394C>T	c.452A>G
P17	M	12	Cardiovescular		pulmonary hypertension			c.80A>G	c.80A>G
P18	M	12	Neural	movement disorders, spastic paralysis				c.482G>A	E1 del
P19	F	12	Neural	psychotic behavior disorders, movement disorders,			anorexia	c.615C>A	E1 del
P20	F	12	Cardiovescular		pulmonary hypertension		anemia	c.80A>G	c.609G>A
P21	F	12	Neural	psychotic behavior disorders, movement disorders,				c.482G>A	c.658_660delAAG
P22	M	13	Neural	psychotic behavior disorders, movement disorders,				c.482G>A	c.467G>A
P23	F	12	Neural	mental regression, seizures, movement disorders			obesity	c.482G>A	c.217C>T
P24	F	12	Endocrine				anemia	c.482G>A	c.217C>T
P25	F	12	Neural	movement disorders			anorexia	c.482G>A	c.609G>A
P26	M	12	Neural	mental regression, psychotic behavior disorders, movement disorders			obesity	c.482G>A	c.394C>T
P27	M	12	Cardiovescular		hypertension			c.80A>G	c.609G>A
P28	M	12	Neural	mental regression				c.609G>A	c.567dupT
P29	M	12	Neural	pschotic behavior disorders, movement disordr, spastic paralysis				c.482G>A	c.609G>A
P30	F	12	Neural	mental regression, movement disorders				c.482G>A	c.445_446delTG
P31	F	13	Neural, Renal	mental regression, seizures, movement disorders, spastic paralysis		proteinuria		c.482G>A	c.444_445delTG
P32	M	13	Neural	movement disorders, spastic paralysis				c.482G>A	c.658_660delAAG
P33	M	13	Neural	movement disorders, spastic paralysis				c.482G>A	c.609G>A
P34	F	13	Neural, Cardiovascular	psychotic behavior disorders, movement disorders,	thrombus		anemia	c.482G>A	c.315C>G
P35	F	13	Neural	seizures, movement disorder				c.482G>A	c.658_660delAAG
P36	F	13	Neural	movement disorders, lethargy				c.482G>A	c.609G>A
P37	M	13	Neural	seizures, psychotic behavior disorders, movement disorders,spastic paralysis, visual impairment, lethargy			anemia	c.482G>A	c.615C>A
P38	F	13	Neural	mental regression, movement disorders				c.482G>A	c.394C>T
P39	M	13	Neural, Cardiovescular	movement disorders, lethargy	pulmonary hypertension		anemia	c.80A>G	c.609G>A
P40	F	14	Neural	movement disorders, spastic paralysis				c.482G>A	c.427C>T
P41	F	14	Cardiovescular	lethargy	arrythmia			c.482G>A	c.658_660delAAG
P42	M	14	Cardiovescular, Renal		hypertension	proteinuria		c.80A>G	c.609G>A
P43	M	14	Cardiovescular, Renal		pulmonary hypertension,arrythmia	proteinuria	anemia	c.80A>G	c.609G>A
P44	M	14	Cardiovescular, Renal		pulmonary hypertension, cardiomyopathy	proteinuria		c.80A>G	c.609G>A
P45	F	15	Neural	mental regression, psychotic behavior disorders			obesity	c.482G>A	c.315C>G
P46	M	16	Neural	psychotic behavior disorders, movement disorders,			fatty liver	c.482G>A	c.567dupT
P47	M	18	Neural	psychotic behavior disorders, spastic paralysis				c.482G>A	c.609G>A
P48	M	18	Neural	psychotic behavior disorders, movement disorders,			anorexia	c.482G>A	c.609G>A
P49	F	18	Neural	movement disorders				c.482G>A	c.600G>A
P50	M	18	Neural	mental regression, lethargy				c.347T>C	c.658_660delAAG
P51	F	19	Neural	mental regression, psychotic behavior disorders, movement disorders, spastic paralysis				c.365A>T	c.656_658delAGA
P52	M	19	Neural	mental regression				c.482G>A	c.567dupT
P53	M	19	Neural	seizures, movement disorder				c.482G>A	c.658_660delAAG
P54	M	20	Neural	mental regression, seizures, psychotic behavior disorders, movement disorders				c.482G>A	c.567dupT
P55	M	20	Neural	seizures, movement disorder, lethargy				c.565C>T	c.567dupT
P56	M	12	Renal			proteinuria, renal insufficiency		c.609G>A	/
*Patient 56: another variant c.515-48_515-47 insTT on PRDX1
